# Supplementary material for: Soluble triggering receptor expressed on myeloid cells 1 is associated with hemoconcentration and endothelial activation in children and young adults with dengue virus infection in the Philippines
Source: PLoS Negl Trop Dis. 2025 Jun 2;19(6):e0013084. doi: 10.1371/journal.pntd.0013084 (PMC12180410; doi:10.1371/journal.pntd.0013084)
Supplement: S1 Data — File name: sTREM1 Data.xlsx. File type: Microsoft Excel. (XLSX) [file pntd.0013084.s001.xlsx]

## Sheet: Sheet1
Study ID	sTREM1 (pg/mL)	WBC (10^9/L)	Neutrophils (10^9/L)	TNF (pg/mL)	Ang-2 (ng/mL)	sFlt-1 (ng/mL)	sVCAM-1 (mg/mL)	Intravenous Fluid (L)	Hemoconcentration	Hospitalization
1	73	6.8	0.82	4.2	7732.3	1032.2	2.88901e+08	0	No	Admitted
2	142.5	2.8	0.67	13.6	4089.6	1580.2	5.72324e+08	0	No	Admitted
3	118.3	6.5	0.28	4.2	3764.6	189.9	2.00926e+08	0	No	Admitted
4	103.9	1.7	0.13	13.6	1965.9	475.1	2.63853e+08	0	No	Not Admitted
5	75.4	5	0.79	4.2	10615.3	736.5	3.75994e+08	0	No	Admitted
6	94.3	6.6	0.3	4.2	1086.5	196.7	1.0197e+08	0	No	Not Admitted
7	103.9	5.7	0.77	4.2	2125.4	450.9	7.31869e+07	3	No	Admitted
8	80.1	5.1	0.51	4.2	1695	555	1.42177e+08	4	No	Admitted
9	108.7	6	0.76	4.2	4365.8	395.6	1.58749e+08	0	Yes	Admitted
10	75.4	1	0.54	4.2	1099	659.6	2.16184e+08	0	No	Not Admitted
11	201.4	6.4	0.69	4.2	4245.8	764.6	1.51037e+08	5	No	Admitted
12	371.5	2.8	0.47	25.6	5352.3	2616.3	9.42455e+08	2.5	Yes	Admitted
13	142.3	2.5	0.63	4.1	1716.1	319.6	1.26651e+08	0	No	Not Admitted
14	42.2	5.8	0.55	21.7	2273.7	2367.1	406566009	1.5	Yes	Admitted
15	42.2	2.7	0.73	12.3	3047.1	865.5	272714596	5	No	Admitted
16	298.6	8.9	0.24	19.8	5762.3	1745	681067824	3	No	Admitted
17	142.3	6.3	0.39	4.1	3800.2	211.5	79373735	0	No	Not Admitted
18	215.3	5.4	0.55	37.4	3606.4	1604	8.92333e+08	3	No	Admitted
19	152.7	8.7	0.82	4.1	2102	465.1	3.17256e+07	0	Yes	Admitted
20	142.3	5.7	0.41	12.3	2703.2	538.4	23178633	5	No	Admitted
21	152.7	5.7	0.78	21.7	4317.2	453	1.55645e+08	7	No	Admitted
22	42.2	1.7	0.3	4.1	2187.8	259.4	1.06305e+08	0	No	Not Admitted
23	147.5	5.2	0.33	4.1	3628	741.5	2.69661e+07	1	No	Admitted
24	89.6	6.5	0.42	4.2	620	155.9	7.4469e+07	0	No	Admitted
25	89.6	5.9	0.38	4.2	4197.7	968.6	4.39371e+08	5	No	Admitted
27	80.1	5.1	0.56	4.2	1867.5	203.5	7.92449e+07	5	No	Admitted
28	99.1	5.4	0.53	4.2	2039.5	701.5	4.34292e+08	1.5	No	Admitted
29	89.6	7.5	0.75	4.2	5615.1	582.8	3.98038e+08	6	No	Admitted
30	94.3	3.8	0.25	4.2	2321.2	388.7	245944084	3.5	No	Admitted
31	118.3	2.1	0.58	4.2	3136.4	520.2	1.29462e+08	2	No	Admitted
32	84.8	2.5	0.49	4.2	1793.6	237.6	1.1215e+08	6	No	Admitted
33	127.9	6.2	0.67	4.2	2406.7	350.8	1.52299e+08	0	No	Not Admitted
34	80.1	3	0.33	4.2	3257.5	402.5	1.62502e+08	4	No	Admitted
35	70.7	2.5	0.59	4.2	2443.4	108.7	2.07798e+08	3	No	Admitted
36	166.9	5.7	0.4	4.2	2893.8	333.6	2.38005e+08	3.5	No	Admitted
37	127.9	3.1	0.5	19.2	4473.8	589.8	1.47498e+08	3	No	Admitted
38	171.8	9.1	0.2	4.2	4005.4	285.5	1.2167e+08	0	No	Not Admitted
39	75.4	2.4	0.29	4.2	2302.9	306.1	2.03379e+08	1.5	No	Admitted
40	66	3.4	0.2	4.2	2076.3	299.2	2.40228e+08	2	No	Admitted
41	137.6	5.4	0.78	4.2	2918.1	142.4	1.13675e+08	8	No	Admitted
42	137.6	6.1	0.81	4.2	3378.4	866.4	2.02121e+08	3	No	Admitted
43	87.2	6.6	0.86	4.2	1972	85.2	4.54107e+07	3	No	Admitted
44	70.7	5.9	0.42	4.2	1289.2	130.6	63847760	3	No	Admitted
46	181.6	1.9	0.32	4.2	2541	1540.8	5.95931e+08	7	Yes	Admitted
47	94.3	8.2	0.68	4.2	6174.4	454.3	6.18002e+07	3.5	No	Admitted
48	142.9	11.4	0.44	4.1	5476.4	1476.1	3.55253e+08	1	No	Admitted
49	154.2	6.8	0.89	4.1	2226.6	366.1	1.65974e+08	3	No	Admitted
50	42	5.2	0.53	4.1	2355	509.2	1.73473e+08	4	No	Admitted
51	171.2	4.1	0.33	20.4	1532.7	617.5	2.74392e+08	0	No	Not Admitted
53	142.9	6.1	0.44	24.2	3484.1	523.6	3.38373e+08	2	No	Admitted
54	171.2	5.7	0.71	21.7	2239.4	961.5	4.72262e+08	2.5	No	Admitted
55	42	2	0.64	15.4	1995.4	391	1.52621e+08	5	No	Admitted
59	42	2.2	0.55	25.5	5021.9	401.7	1.11139e+08	2	No	Admitted
61	42	2.5	0.73	4.1	3452.1	162.5	1.02605e+08	1.5	No	Admitted
63	154.2	4.3	0.32	20.4	5738.9	574.1	8.4321e+07	0.5	No	Admitted
64	42	2.1	0.65	4.1	3163.5	412.4	2.1913e+08	0	No	Admitted
67	42	2.5	0.55	16	2226.6	430.3	2.92883e+08	0	No	Admitted
68	42	3.1	0.7	4.1	1275.4	190.2	8.01331e+07	2	No	Admitted
69	222.5	9.2	0.92	14.2	2008.2	366.1	4.20568e+08	0	No	Not Admitted
70	42	3.6	0.21	4.1	3945.7	169.4	1.04132e+08	0	No	Not Admitted
71	205.4	8	0.31	15.4	3253.3	1419.7	6.04519e+08	0	No	Not Admitted
72	171.2	5.6	0.37	4.1	2547.6	169.4	4.01769e+08	0	No	Not Admitted
73	222.5	6	0.42	13	1802.6	961.5	2.43113e+08	0	No	Not Admitted
74	42	5.8	0.3	13	966.5	281.2	8.85081e+07	8	No	Admitted
75	42	5.8	0.3	4.1	5047.5	983.7	4.99504e+08	3	Yes	Admitted
76	42	2.3	0.28	4.1	1776.9	337.7	2.44544e+08	4	No	Admitted
77	42	5.3	0.47	4.1	3266.1	148.7	1.16375e+08	0	No	Not Admitted
78	42	8.8	0.33	4.1	2380.7	100.7	3.92642e+07	0	No	Not Admitted
79	42	6.5	0.72	4.1	2566.8	274.2	7.59427e+07	9	No	Admitted
80	151.3	6.4	0.52	4.1	2483.4	29	1.34489e+08	0	No	Not Admitted
81	142.9	2.7	0.55	14.8	1802.6	586.7	4.12516e+08	6	No	Admitted
82	42	9.2	0.66	4.1	1256.1	274.2	1.1449e+08	0	No	Not Admitted
83	174	5.5	0.46	4.1	1114.6	265.4	1.05404e+08	0	Yes	Not Admitted
84	42	2.5	0.46	17.9	2437.1	821.4	6.93463e+08	6	No	Admitted
85	42	6	0.74	4.1	3803.5	314.6	5.59536e+07	2	No	Admitted
86	42	3.7	0.41	4.1	1814.1	533.6	4.76481e+08	0	Yes	Not Admitted
87	42	6.7	0.79	4.1	3183	220.5	6.39206e+07	6	No	Admitted
88	132.6	8.6	0.86	4.1	5462.9	438.4	9.1188e+07	5	Yes	Admitted
89	42	6	0.55	4.1	2293.9	162.9	68125416	1	No	Admitted
90	42	3.5	0.32	4.1	3468.5	431.1	315027039	0	No	Admitted
91	42	6.7	0.43	4.1	1651.9	453	2.63411e+08	0	No	Not Admitted
92	42	5.8	0.47	4.1	1101.8	314.6	1.68564e+08	0	No	Not Admitted
93	42	5	0.74	4.1	3443.7	1179.8	4.4912e+08	8	No	Admitted
94	42	6.6	0.23	12.4	5388.7	614.4	645857283	1.5	No	Admitted
95	42	6.3	0.37	13	15993	1157.3	3.91951e+08	7	No	Admitted
96	337.5	5.7	0.38	4.1	10175.8	5715	1029077144	0	Yes	Admitted
97	42	6.2	0.38	4.1	2822.6	695.5	5.10801e+08	0	No	Admitted
98	146.3	6.1	0.34	4.1	2524.2	256.7	5.27892e+07	0	No	Not Admitted
99	150.8	6.2	0.38	4.1	2325	511.6	2.35234e+08	2	No	Admitted
100	42	3	0.41	4.1	3294.7	695.5	8.19829e+08	3	No	Admitted
101	169.3	12.9	0.37	4.1	5827.7	903.1	4.43559e+08	1.5	No	Admitted
102	42	2.7	0.68	4.1	2698.3	198.9	9.31607e+07	4	No	Admitted
103	42	2	0.66	13	4225	795.4	1.97901e+08	1	No	Admitted
105	42	5	0.42	4.1	4073.2	438.4	3.19955e+08	0	Yes	Admitted
106	42	6.5	0.92	4.1	1633.2	101.9	4.17135e+07	3	No	Admitted
107	128.1	5.2	0.46	4.1	976.5	112.6	1.20617e+08	0	No	Not Admitted
108	42	2.6	0.58	4.1	4212.6	1950.3	4.69177e+08	5	No	Admitted
109	42	1.1	0.32	18.5	5938.9	873.4	3.02185e+08	4	No	Admitted
110	223	6.9	0.82	4.3	3956.2	569.8	1.69474e+08	15	No	Admitted
111	142.8	5.6	0.6	4.3	5249.2	560.7	2.18451e+08	2.5	No	Admitted
112	142.8	5.1	0.24	4.3	1365.2	488.3	2.14507e+08	1	No	Admitted
113	294.8	1.9	0.69	4.3	1727.8	397.9	3.44642e+07	0	Yes	Not Admitted
114	134.7	4.9	0.69	14.9	3356.6	569.8	1.78913e+08	0	Yes	Admitted
115	270.9	6.9	0.77	4.3	2122.7	253.4	64440596	3.5	No	Admitted
116	41.8	4.9	0.56	4.1	1505.2	541.4	238157201	0	No	Not Admitted
118	129	5.5	0.2	4.1	4658.8	645.9	3.37225e+08	2	No	Admitted
119	41.8	6.7	0.57	4.1	4624.7	164	7.56496e+07	0	Yes	Not Admitted
121	136.2	5.3	0.36	4.1	2073.9	208.6	85662149	1	No	Admitted
122	157.8	4.9	0.31	4.1	4454.1	391.5	2.72615e+08	4	No	Admitted
123	41.8	6	0.51	4.1	516.3	684.2	1.35744e+08	2	No	Admitted
124	165	5.4	0.47	4.1	8346.3	1230.2	8.54852e+08	0	Yes	Admitted
126	142.8	2.2	0.42	4.3	4679.4	1169.8	5.37587e+08	12	No	Admitted
127	42.2	5.8	0.74	4.3	6151	28.7	8.70536e+07	0	No	Admitted
128	174.9	7.7	0.94	4.3	4074.2	388.9	7.79979e+07	0	No	Admitted
129	42.2	2.6	0.64	4.3	2464.6	375.3	1.39254e+08	0	Yes	Not Admitted
130	215	5	0.49	4.3	2524.3	488.3	2.93447e+08	0	No	Not Admitted
131	42.2	5.3	0.55	4.3	2430.5	1014.8	2.87661e+08	5	No	Admitted
132	166.9	6.3	0.47	4.3	10912.4	1490	7.58404e+08	5	Yes	Admitted
133	42.2	6.1	0.81	4.3	8969.7	235.3	91725113	0	No	Not Admitted
134	42.2	5.9	0.15	4.3	2088.5	244.3	1.43768e+08	0	Yes	Not Admitted
135	42.2	4.8	0.83	4.3	2601	307.5	1.66027e+08	3	No	Admitted
136	42.2	7	0.23	4.3	3026.1	208.2	6.72719e+07	0	No	Not Admitted
137	215	6.4	0.86	4.3	2958.2	253.4	8.50586e+07	0	Yes	Not Admitted
138	142.8	5.3	0.55	14.9	1848.2	587.9	1.3807e+08	0	No	Admitted
139	42.2	5.8	0.86	4.3	2498.7	587.9	1.43053e+08	3	No	Admitted
140	42.2	5.1	0.91	4.3	2669.1	307.5	2.4229e+08	0	No	Not Admitted
141	42.2	5.8	0.9	4.3	4780.1	181.1	7.09828e+07	0	No	Not Admitted
142	42.2	4.2	0.31	4.3	4998	497.4	2.96064e+08	3	No	Admitted
143	150.8	5.2	0.43	4.3	3989.9	126.8	3.44642e+07	0	No	Not Admitted
144	191	8.9	0.22	4.3	7447.7	1444.1	5.44244e+08	5	Yes	Admitted
145	42.2	5.9	0.19	19.7	4931	651.3	325117497	0	Yes	Not Admitted
146	42.2	8.6	0.59	4.3	1848.2	163	5.95521e+07	0	No	Not Admitted
147	42.2	2.8	0.72	4.3	4905.8	411.4	2.35796e+08	7	No	Admitted
148	42.2	5.9	0.6	20.7	3838.2	1083.1	1.58512e+08	4.5	No	Admitted
150	42.2	2.3	0.67	4.3	5704.7	687.6	2.65982e+08	5	Yes	Admitted
151	41.8	5.8	0.39	4.1	1757.6	137.3	4.29434e+07	0	No	Not Admitted
152	41.8	1.7	0.35	4.1	1930.3	297.7	149463302	5	No	Admitted
154	41.8	3.2	0.58	4.1	4218.8	467.5	4.05434e+08	0	No	Admitted
155	187.8	5.6	0.55	4.1	4535.1	234.6	4.56251e+07	2	No	Admitted
156	41.8	6.8	0.45	4.1	4071.8	255.6	8.40259e+07	4	No	Admitted
157	41.8	4.7	0.3	4.1	1411	481.7	2.42939e+08	1.5	No	Admitted
158	41.8	4.9	0.28	4.1	1976.3	255.6	7.31035e+07	1.5	No	Admitted
159	41.8	6	0.53	4.1	5177.6	1733.7	7.3199e+08	4	Yes	Admitted
160	130.2	2.1	0.56	4.1	4636.6	994.3	5.54003e+08	3.5	Yes	Admitted
161	41.8	2.5	0.52	4.1	2754.7	354	8.99571e+07	3.5	No	Admitted
162	41.8	3.6	0.54	4.1	1561.4	147.7	96446135	0	No	Not Admitted
163	41.8	2.8	0.6	4.1	1723	382.3	1.31189e+08	0	No	Admitted
164	41.8	5.4	0.79	4.1	1538.3	439.1	2.51785e+08	2	No	Admitted
165	41.8	2	0.69	4.1	2902.9	632	1.85915e+08	2	No	Admitted
166	41.8	6	0.26	4.1	2022.2	234.6	1.27909e+08	0	No	Not Admitted
167	41.8	5.7	0.41	4.1	4427.8	269.6	5.67381e+07	2	No	Admitted
168	41.8	2.8	0.33	4.1	1457.3	453.3	123554339	0	No	Not Admitted
169	41.8	6.3	0.42	4.1	5571.4	171.9	60264644	0	Yes	Not Admitted
170	41.8	5.9	0.86	4.1	5695.1	220.6	1.33017e+08	0	No	Admitted
171	41.8	4.5	0.87	4.1	5301.4	863.3	1.44811e+08	14	No	Admitted
172	41.8	1.3	0.62	4.1	3187.4	361.1	1.65483e+08	1	No	Not Admitted
173	41.8	2.3	0.7	4.1	3596.2	668	2.22255e+08	0	No	Admitted
174	41.8	5.6	0.15	4.1	2857.3	442.6	2.41056e+08	0	No	Not Admitted
175	41.8	6.8	0.16	4.1	2560.6	589	2.00294e+08	6	No	Admitted
176	163.6	9	0.22	4.1	3380.6	704	481060806	0	No	Admitted
177	41.8	8.3	0.88	4.1	2532.1	28.6	4.53659e+07	0	No	Admitted
178	41.8	4.7	0.42	4.1	1578.8	255.6	1.9564e+08	3.5	No	Admitted
179	41.8	6	0.2	4.1	1659.6	194.5	9.66224e+07	0	Yes	Not Admitted
180	41.8	3.4	0.71	4.1	1665.4	154.6	1.38675e+08	2.5	No	Admitted
181	159.4	4.9	0.29	4.3	2982.5	401.2	9.12332e+07	0	Yes	Not Admitted
182	264.5	5.9	0.43	4.3	7540.5	135.5	2.37256e+07	1.5	No	Admitted
183	136.6	4	0.31	18	2630.8	681.5	1.35064e+08	4.5	No	Admitted
184	167	2.7	0.81	16.3	3634.2	292.1	3.20622e+07	2.5	No	Admitted
185	136.6	2.3	0.61	28.4	7076.3	898.2	2.17417e+08	0	Yes	Admitted
186	41.7	2	0.35	4.3	3555	546	4.78484e+08	5	No	Admitted
187	136.6	3.4	0.63	4.3	1295.1	355.8	9.79452e+07	3	No	Admitted
188	167	6.9	0.57	16.3	3141.9	591.2	465584106	1.5	No	Admitted
189	41.7	2	0.64	21.5	2662.9	505.3	2.84521e+08	1	No	Admitted
190	151.8	5.5	0.31	4.3	6781.8	636.3	259623101	2	No	Admitted
191	234.7	4	0.42	4.3	3760.9	401.2	1.61733e+08	0	No	Admitted
192	144.2	3.1	0.76	14.6	2598.8	446.5	1.12634e+08	3	Yes	Admitted
193	159.4	3	0.76	18	11192.6	2350.5	7.09236e+08	13	Yes	Admitted
194	144.2	1.3	0.72	19.7	2710.9	455.5	1.98586e+08	2	No	Admitted
195	41.7	4.2	0.61	4.3	4203.2	1514.2	5.61255e+08	7	Yes	Admitted
196	189.7	2.5	0.66	18	2966.6	898.2	4.00898e+08	4	No	Admitted
197	41.7	5.2	0.55	4.3	1270.5	191.2	5.60742e+07	0	No	Not Admitted
198	41.7	1.6	0.65	4.3	4092.8	645.4	3.33069e+08	8	No	Admitted
199	279.4	6.3	0.49	19.7	3697.6	609.2	1.63259e+08	1	No	Admitted
200	219.7	3.8	0.72	21.5	8049.9	627.3	1.59994e+08	0	Yes	Admitted
201	41.7	2.7	0.54	4.3	2782.9	889.2	3.02697e+08	0	No	Admitted
202	41.7	2.6	0.7	4.3	2702.9	491.7	2.62431e+08	5	No	Admitted
203	159.4	3.2	0.75	26.7	2502.6	1024.7	4.56105e+08	2	Yes	Admitted
204	41.7	2.3	0.7	23.2	2116.4	446.5	7.32663e+07	6	No	Admitted
205	167	3.6	0.35	4.3	5145.8	1414.3	4.33932e+08	6	Yes	Admitted
206	41.7	1	0.12	4.3	2822.8	573.1	3.05816e+08	3	No	Admitted
207	397.6	7.4	0.72	4.3	8034.5	1423.4	6.05333e+08	8	No	Admitted
208	41.7	3	0.43	4.3	3141.9	401.2	9.18051e+07	6	No	Admitted
209	41.7	3.7	0.83	4.3	2518.6	144.8	4.75788e+07	1.5	No	Admitted
210	41.7	4.3	0.8	4.3	3078.2	273.8	9.35245e+07	5	No	Admitted
211	41.7	2.9	0.65	4.3	3173.7	437.4	1.48821e+08	0	No	Not Admitted
212	144.2	5.9	0.87	4.3	2742.9	301.2	4.63489e+07	1.5	No	Admitted
213	41.7	3	0.38	4.3	2422.3	28.6	1.35998e+08	2.5	No	Admitted
214	136.6	3	0.17	4.3	3443.9	636.3	4.24784e+08	0	No	Admitted
215	163.2	2	0.43	4.3	6300.3	500.8	4.06354e+08	1.5	No	Admitted
216	140.3	1.7	0.71	4.3	3093.9	1106.2	4.96519e+08	7	Yes	Admitted
217	129	1.6	0.68	16.1	8185.3	703.3	2.91436e+08	0	No	Not Admitted
218	41.8	2.5	0.72	4.1	2572.2	770.6	2.61919e+08	3	No	Admitted
219	136.2	7.5	0.29	4.1	1505.2	164	9.7075e+07	1	No	Admitted
220	41.8	3	0.85	4.1	3086.6	428.7	136842593	1.5	Yes	Admitted
221	136.2	3.2	0.32	4.1	2872.4	722.5	3.09602e+08	4	No	Admitted
222	136.2	4.8	0.72	4.1	4095.6	684.2	3.65065e+08	5	No	Admitted
224	41.8	3.1	0.73	4.1	1211.3	102.6	3.83127e+07	0	No	Admitted
225	143.4	2.4	0.75	7.4	3377.7	541.4	1.2487e+08	5	No	Admitted
226	41.8	2.9	0.35	4.1	1626	299.2	1.39155e+08	4	No	Admitted
227	157.8	9.8	0.7	4.1	1660.5	111.3	6.20862e+07	1	No	Admitted
228	41.8	1.5	0.65	4.1	9370.8	1339.4	7.20698e+08	1	Yes	Admitted
230	41.8	1.9	0.48	4.1	4573.5	372.9	8.28422e+07	3	No	Admitted
231	41.8	4.6	0.25	4.1	1211.3	102.6	6.03371e+07	0	Yes	Admitted
232	41.8	3.9	0.69	4.1	5101.9	2869.3	5.12233e+08	3	Yes	Admitted
233	41.8	3.9	0.25	13.1	2056.7	438	9.01201e+07	0	No	Not Admitted
234	41.8	4.8	0.34	4.1	1194	271.9	115673030	0	No	Not Admitted
235	179.5	7.5	0.27	4.1	2932.4	1629.5	5.04972e+08	4	Yes	Admitted
236	41.8	4.3	0.52	4.1	5238.2	308.4	1.27246e+08	7	No	Admitted
237	150.6	7.6	0.52	4.1	9210	636.4	1.85768e+08	0	No	Not Admitted
238	129	2.4	0.57	4.1	3446.1	732.1	3.34594e+08	3	Yes	Admitted
239	41.8	6.5	0.11	4.1	3018.1	285.5	1.20147e+08	0	No	Not Admitted
240	41.8	5.7	0.45	4.1	2589.4	679.4	3.3664e+08	2.5	No	Admitted
241	41.8	5.3	0.58	4.1	1211.3	299.2	1.19292e+08	0	No	Not Admitted
242	41.8	4.4	0.49	4.1	1850.1	226.5	4.8015e+07	0	No	Not Admitted
243	41.8	3.5	0.44	4.1	3103.7	190.6	1.57182e+08	0	No	Not Admitted
244	143.4	5.7	0.63	4.1	6395	172.8	4.82061e+07	0	No	Not Admitted
245	41.8	4.3	0.55	4.1	1392.9	28.5	4.66836e+07	0	No	Not Admitted
246	142.3	2.6	0.55	4.1	1801.8	685.9	7.84931e+08	2.5	No	Admitted
247	42.2	5.1	0.5	14.2	3057.8	809.6	3.06397e+08	4	No	Admitted
248	215.3	5.1	0.36	4.1	8983.8	896.7	4.76555e+08	0	No	Not Admitted
249	163.2	2.2	0.71	19.8	3391.2	1084.3	7.10813e+08	4	Yes	Admitted
250	42.2	2.5	0.37	4.1	2252.2	1034.1	533104992	6	No	Admitted
251	246.5	5.9	0.71	4.1	3154.6	753.9	5.31395e+08	3	No	Admitted
252	42.2	3.6	0.59	4.1	2638.7	211.5	83783694	0	No	Not Admitted
253	42.2	3.3	0.41	4.1	2402.5	871.8	5.67762e+08	1	No	Admitted
254	42.2	2.8	0.53	4.1	1523.4	151.9	1.81024e+08	1	No	Admitted
255	163.2	4.3	0.55	4.1	2209.3	550.7	1.78875e+08	0	No	Not Admitted
256	204.9	2.8	0.57	33.4	3886.3	934.1	5.12731e+08	0	Yes	Not Admitted
257	42.2	2.8	0.24	4.1	2359.5	428.6	3.01112e+08	1.5	No	Admitted
258	163.2	3.4	0.58	4.1	2402.5	434.7	2.45765e+08	2.5	No	Admitted
259	42.2	5.6	0.89	14.2	4424.9	380.1	7.66041e+07	0	No	Admitted
260	42.2	3	0.38	12.3	1737.5	271.4	1.72732e+08	0	No	Admitted
261	42.2	2	0.63	4.1	3498.8	661.2	2.60767e+08	5	No	Admitted
262	152.7	4.1	0.7	4.1	6669.5	1009.1	8.46285e+08	5	No	Admitted
